# Supplementary material for: Discovery of two novel laccase-like multicopper oxidases from Pleurotus citrinopileatus and their application in phenolic oligomer synthesis
Source: Biotechnol Biofuels. 2021 Apr 1;14:83. doi: 10.1186/s13068-021-01937-7 (PMC8017616; doi:10.1186/s13068-021-01937-7)
Supplement: Supplementary file 2 — Additional file 2. Proteomic analysis of PcLac1 and PcLac2. [file 13068_2021_1937_MOESM2_ESM.xlsx]

## Sheet: PcLac1
Peptide	Modification Type(s)	Scan Time	Observed m/z	z	Observed (M+H)	Calc. mass (M+H)	Mass error (ppm)	Cleavage	Score	Delta	Delta Mod	|Log Prob|	Starting position	Protein Name
R.SVPITGPTPATASIPGVLVQGNK.G		22.0846	735.415	3	2204.23	2204.23	0.6	Specific	611.42	611.42	611.42	12.15	52	>tr|Q2VT18|Q2VT18_PLEPU Laccase 2 OS=Pleurotus pulmonarius OX=28995 GN=lac2 PE=2 SV=1
R.SVPITGPTPATASIPGVLVQGNK.G		22.1111	1102.62	2	2204.23	2204.23	0.8	Specific	972.52	912.54	912.54	18.89	52	>tr|Q2VT18|Q2VT18_PLEPU Laccase 2 OS=Pleurotus pulmonarius OX=28995 GN=lac2 PE=2 SV=1
R.YAGGPTSPLAVINVESTK.R		22.0869	601.988	3	1803.95	1803.95	0.8	Specific	214.41	214.41	214.41	4.83	210	>tr|Q2VT18|Q2VT18_PLEPU Laccase 2 OS=Pleurotus pulmonarius OX=28995 GN=lac2 PE=2 SV=1
R.YAGGPTSPLAVINVESTK.R		21.9641	902.478	2	1803.95	1803.95	0.2	Specific	897.01	809.79	809.79	16.51	210	>tr|Q2VT18|Q2VT18_PLEPU Laccase 2 OS=Pleurotus pulmonarius OX=28995 GN=lac2 PE=2 SV=1
R.YAGGPTSPLAVINVESTKR.Y		20.829	980.528	2	1960.05	1960.05	-0.1	Specific	952.5	891.13	891.13	18.71	210	>tr|Q2VT18|Q2VT18_PLEPU Laccase 2 OS=Pleurotus pulmonarius OX=28995 GN=lac2 PE=2 SV=1
R.YAGGPTSPLAVINVESTKR.Y		21.0159	654.022	3	1960.05	1960.05	1.4	Specific	985.85	985.85	985.85	19.08	210	>tr|Q2VT18|Q2VT18_PLEPU Laccase 2 OS=Pleurotus pulmonarius OX=28995 GN=lac2 PE=2 SV=1
R.YSFVLTADQTPDNYWIR.A		25.7474	1045	2	2089	2089	-0.9	Specific	807.06	786.72	786.72	15.39	277	>tr|Q2VT18|Q2VT18_PLEPU Laccase 2 OS=Pleurotus pulmonarius OX=28995 GN=lac2 PE=2 SV=1
R.ANPNLGSTGFAGGINSAILR.Y		22.821	965.509	2	1930.01	1930.01	-1.3	Specific	604.83	604.83	604.83	11.95	294	>tr|Q2VT18|Q2VT18_PLEPU Laccase 2 OS=Pleurotus pulmonarius OX=28995 GN=lac2 PE=2 SV=1
R.ANPNLGSTGFAGGINSAILR.Y		22.254	644.01	3	1930.02	1930.01	1.2	Specific	633.72	633.72	633.72	12.24	294	>tr|Q2VT18|Q2VT18_PLEPU Laccase 2 OS=Pleurotus pulmonarius OX=28995 GN=lac2 PE=2 SV=1
R.ANPNLGSTGFAGGINSAILR.Y		22.2975	965.511	2	1930.01	1930.01	0.4	Specific	767.78	737.02	737.02	15.07	294	>tr|Q2VT18|Q2VT18_PLEPU Laccase 2 OS=Pleurotus pulmonarius OX=28995 GN=lac2 PE=2 SV=1
R.ANPNLGSTGFAGGIN[+0,984]SAILR.Y	N[+1]	21.8696	644.338	3	1931	1931	0.8	Specific	392.86	392.86	329.64	9.18	294	>tr|Q2VT18|Q2VT18_PLEPU Laccase 2 OS=Pleurotus pulmonarius OX=28995 GN=lac2 PE=2 SV=1
R.ANPNLGSTGFAGGIN[+0,984]SAILR.Y	N[+1]	21.7833	966.006	2	1931	1931	3.5	Specific	665.67	616.77	459.9	12.54	294	>tr|Q2VT18|Q2VT18_PLEPU Laccase 2 OS=Pleurotus pulmonarius OX=28995 GN=lac2 PE=2 SV=1
R.ANPNLGSTGFAGGIN[+0,984]SAILR.Y	N[+1]	23.3365	966.003	2	1931	1931	0.2	Specific	681.56	648.42	324.65	13.07	294	>tr|Q2VT18|Q2VT18_PLEPU Laccase 2 OS=Pleurotus pulmonarius OX=28995 GN=lac2 PE=2 SV=1
R.SAGSTTYNFDTPAR.R		15.8999	496.563	3	1487.67	1487.68	-0.9	Specific	413.16	413.16	413.16	8.53	441	>tr|Q2VT18|Q2VT18_PLEPU Laccase 2 OS=Pleurotus pulmonarius OX=28995 GN=lac2 PE=2 SV=1
R.SAGSTTYNFDTPAR.R		15.3198	744.342	2	1487.68	1487.68	0.1	Specific	552.12	540.57	540.57	8.83	441	>tr|Q2VT18|Q2VT18_PLEPU Laccase 2 OS=Pleurotus pulmonarius OX=28995 GN=lac2 PE=2 SV=1
R.SAGSTTYNFDTPAR.R		15.846	744.341	2	1487.68	1487.68	-0.3	Specific	562.85	553.5	553.5	10.02	441	>tr|Q2VT18|Q2VT18_PLEPU Laccase 2 OS=Pleurotus pulmonarius OX=28995 GN=lac2 PE=2 SV=1
R.SAGSTTYNFDTPAR.R		16.3603	744.341	2	1487.68	1487.68	-0.4	Specific	604.13	604.13	604.13	10.89	441	>tr|Q2VT18|Q2VT18_PLEPU Laccase 2 OS=Pleurotus pulmonarius OX=28995 GN=lac2 PE=2 SV=1
R.SAGSTTYNFDTPAR.R		16.1518	744.341	2	1487.67	1487.68	-1.1	Specific	671.78	636.34	636.34	11.89	441	>tr|Q2VT18|Q2VT18_PLEPU Laccase 2 OS=Pleurotus pulmonarius OX=28995 GN=lac2 PE=2 SV=1
R.SAGSTTYNFDTPAR.R		16.1424	744.341	2	1487.67	1487.68	-1.7	Specific	674.79	664.6	664.6	11.89	441	>tr|Q2VT18|Q2VT18_PLEPU Laccase 2 OS=Pleurotus pulmonarius OX=28995 GN=lac2 PE=2 SV=1
R.SAGSTTYNFDTPARR.D		14.7225	548.597	3	1643.78	1643.78	-0.3	Specific	249.9	249.9	249.9	4.62	441	>tr|Q2VT18|Q2VT18_PLEPU Laccase 2 OS=Pleurotus pulmonarius OX=28995 GN=lac2 PE=2 SV=1
R.SAGSTTYNFDTPARR.D		14.4483	822.394	2	1643.78	1643.78	1.9	Specific	270.6	185.32	185.32	2.26	441	>tr|Q2VT18|Q2VT18_PLEPU Laccase 2 OS=Pleurotus pulmonarius OX=28995 GN=lac2 PE=2 SV=1
K.GGIIP.-		18.9176	456.282	1	456.282	456.282	0.6	CRagged	183.94	165.72	165.72	0.33	528	>tr|Q2VT18|Q2VT18_PLEPU Laccase 2 OS=Pleurotus pulmonarius OX=28995 GN=lac2 PE=2 SV=1

## Sheet: PcLac2
Peptide	Modification Type(s)	Scan Time	Observed m/z	z	Observed (M+H)	Calc. mass (M+H)	Mass error (ppm)	Cleavage	Score	Delta	Delta Mod	|Log Prob|	Starting position	Protein Name
K.LDFHIR.N		16.9327	400.725	2	800.442	800.441	0.7	Specific	405.82	120.69	120.69	3.77	24	>tr|Q2VT19|Q2VT19_PLEPU Laccase 6 OS=Pleurotus pulmonarius OX=28995 GN=lac6 PE=2 SV=1
R.NDVVSPDGFER.R		14.6223	617.788	2	1234.57	1234.57	-0.5	Specific	498	387.77	387.77	8.6	30	>tr|Q2VT19|Q2VT19_PLEPU Laccase 6 OS=Pleurotus pulmonarius OX=28995 GN=lac6 PE=2 SV=1
R.NDVVSPDGFER.R		16.0703	617.789	2	1234.57	1234.57	1	Specific	512.62	512.62	512.62	8.69	30	>tr|Q2VT19|Q2VT19_PLEPU Laccase 6 OS=Pleurotus pulmonarius OX=28995 GN=lac6 PE=2 SV=1
R.NDVVSPDGFER.R		15.5576	617.788	2	1234.57	1234.57	-1.1	Specific	577.94	451.53	451.53	9.44	30	>tr|Q2VT19|Q2VT19_PLEPU Laccase 6 OS=Pleurotus pulmonarius OX=28995 GN=lac6 PE=2 SV=1
R.NDVVSPDGFER.R		15.6341	1234.57	1	1234.57	1234.57	-1.1	Specific	646.06	370.93	370.93	8.16	30	>tr|Q2VT19|Q2VT19_PLEPU Laccase 6 OS=Pleurotus pulmonarius OX=28995 GN=lac6 PE=2 SV=1
R.N[+0,984]DVVSPDGFER.R	N[+1]	16.6557	618.281	2	1235.55	1235.55	0.5	Specific	209.96	188.06	188.06	3.32	30	>tr|Q2VT19|Q2VT19_PLEPU Laccase 6 OS=Pleurotus pulmonarius OX=28995 GN=lac6 PE=2 SV=1
R.N[+0,984]DVVSPDGFER.R	N[+1]	15.4641	618.281	2	1235.56	1235.55	0.9	Specific	364.79	307.27	307.27	5.75	30	>tr|Q2VT19|Q2VT19_PLEPU Laccase 6 OS=Pleurotus pulmonarius OX=28995 GN=lac6 PE=2 SV=1
R.N[+0,984]DVVSPDGFER.R	N[+1]	16.6057	1235.55	1	1235.55	1235.55	0	Specific	493.4	356.81	356.81	6.32	30	>tr|Q2VT19|Q2VT19_PLEPU Laccase 6 OS=Pleurotus pulmonarius OX=28995 GN=lac6 PE=2 SV=1
R.N[+0,984]DVVSPDGFER.R	N[+1]	16.5939	618.281	2	1235.55	1235.55	0.1	Specific	538.05	460.16	460.16	8.9	30	>tr|Q2VT19|Q2VT19_PLEPU Laccase 6 OS=Pleurotus pulmonarius OX=28995 GN=lac6 PE=2 SV=1
R.RAITVN[+0,984]GIFPGTPVILQK.N	N[+1]	22.5978	642.378	3	1925.12	1925.12	-0.7	Specific	381.36	381.36	381.36	8.41	41	>tr|Q2VT19|Q2VT19_PLEPU Laccase 6 OS=Pleurotus pulmonarius OX=28995 GN=lac6 PE=2 SV=1
R.AITVNGIFPGTPVILQK.N		25.0124	884.52	2	1768.03	1768.04	-1.7	Specific	603.81	565.99	565.99	11.31	42	>tr|Q2VT19|Q2VT19_PLEPU Laccase 6 OS=Pleurotus pulmonarius OX=28995 GN=lac6 PE=2 SV=1
R.AITVN[+0,984]GIFPGTPVILQK.N	N[+1]	24.5638	590.344	3	1769.02	1769.02	-1.5	Specific	2.51	2.51	2.51	2.26	42	>tr|Q2VT19|Q2VT19_PLEPU Laccase 6 OS=Pleurotus pulmonarius OX=28995 GN=lac6 PE=2 SV=1
R.AITVN[+0,984]GIFPGTPVILQK.N	N[+1]	24.5052	885.013	2	1769.02	1769.02	-1.4	Specific	756.12	439.59	439.59	14.31	42	>tr|Q2VT19|Q2VT19_PLEPU Laccase 6 OS=Pleurotus pulmonarius OX=28995 GN=lac6 PE=2 SV=1
K.NDKVQIK.T		10.9264	422.748	2	844.489	844.489	-0.2	Specific	457.11	70.24	70.24	2.8	59	>tr|Q2VT19|Q2VT19_PLEPU Laccase 6 OS=Pleurotus pulmonarius OX=28995 GN=lac6 PE=2 SV=1
K.TINELTDPGMR.R		16.7488	623.808	2	1246.61	1246.61	0	Specific	194.01	134.6	134.6	2.32	66	>tr|Q2VT19|Q2VT19_PLEPU Laccase 6 OS=Pleurotus pulmonarius OX=28995 GN=lac6 PE=2 SV=1
K.TINELTDPGMR.R		16.1723	623.809	2	1246.61	1246.61	1.6	Specific	470.17	362.03	362.03	7.04	66	>tr|Q2VT19|Q2VT19_PLEPU Laccase 6 OS=Pleurotus pulmonarius OX=28995 GN=lac6 PE=2 SV=1
K.TINELTDPGM[+15,995]R.R	M[+16]	14.5158	1262.6	1	1262.6	1262.6	-0.2	Specific	392.91	271.59	271.59	6.04	66	>tr|Q2VT19|Q2VT19_PLEPU Laccase 6 OS=Pleurotus pulmonarius OX=28995 GN=lac6 PE=2 SV=1
K.TINELTDPGM[+15,995]R.R	M[+16]	14.4782	631.806	2	1262.6	1262.6	0.3	Specific	589.41	423	423	9.67	66	>tr|Q2VT19|Q2VT19_PLEPU Laccase 6 OS=Pleurotus pulmonarius OX=28995 GN=lac6 PE=2 SV=1
K.TIN[+0,984]ELTDPGM[+15,995]R.R	M[+16], N[+1]	14.2041	632.294	2	1263.58	1263.59	-6.1	Specific	355.95	355.95	355.95	4.7	66	>tr|Q2VT19|Q2VT19_PLEPU Laccase 6 OS=Pleurotus pulmonarius OX=28995 GN=lac6 PE=2 SV=1
R.STSIHWHGLFQHK.T		17.4021	526.604	3	1577.8	1577.8	-0.7	Specific	216.05	216.05	216.05	3.03	78	>tr|Q2VT19|Q2VT19_PLEPU Laccase 6 OS=Pleurotus pulmonarius OX=28995 GN=lac6 PE=2 SV=1
R.STSIHWHGLFQHK.T		16.883	526.604	3	1577.8	1577.8	0.4	Specific	508.62	508.62	508.62	8.05	78	>tr|Q2VT19|Q2VT19_PLEPU Laccase 6 OS=Pleurotus pulmonarius OX=28995 GN=lac6 PE=2 SV=1
R.GSFIVYDPNDPLK.H		21.2284	732.871	2	1464.74	1464.74	-0.8	Specific	528.71	438.4	438.4	8.68	140	>tr|Q2VT19|Q2VT19_PLEPU Laccase 6 OS=Pleurotus pulmonarius OX=28995 GN=lac6 PE=2 SV=1
R.GSFIVYDPNDPLK.H		21.738	732.872	2	1464.74	1464.74	-0.2	Specific	594.04	481.85	481.85	9.36	140	>tr|Q2VT19|Q2VT19_PLEPU Laccase 6 OS=Pleurotus pulmonarius OX=28995 GN=lac6 PE=2 SV=1
R.GSFIVYDPNDPLK.H		21.3775	1464.74	1	1464.74	1464.74	-0.4	Specific	789.63	604.79	604.79	12.97	140	>tr|Q2VT19|Q2VT19_PLEPU Laccase 6 OS=Pleurotus pulmonarius OX=28995 GN=lac6 PE=2 SV=1
R.FKGGPLVPYAVINVEQGK.R		21.8132	958.538	2	1916.07	1916.06	2.5	Specific	510.56	510.56	510.56	8.17	201	>tr|Q2VT19|Q2VT19_PLEPU Laccase 6 OS=Pleurotus pulmonarius OX=28995 GN=lac6 PE=2 SV=1
R.FKGGPLVPYAVINVEQGK.R		21.7669	639.36	3	1916.06	1916.06	0.4	Specific	560.13	560.13	560.13	9.46	201	>tr|Q2VT19|Q2VT19_PLEPU Laccase 6 OS=Pleurotus pulmonarius OX=28995 GN=lac6 PE=2 SV=1
R.FKGGPLVPYAVINVEQGKR.Y		20.5039	691.394	3	2072.17	2072.17	0.8	Specific	658.58	658.58	658.58	12.27	201	>tr|Q2VT19|Q2VT19_PLEPU Laccase 6 OS=Pleurotus pulmonarius OX=28995 GN=lac6 PE=2 SV=1
K.GGPLVPYAVINVEQGK.R		22.1787	820.954	2	1640.9	1640.9	-0.3	Specific	529.76	452.51	452.51	9.72	203	>tr|Q2VT19|Q2VT19_PLEPU Laccase 6 OS=Pleurotus pulmonarius OX=28995 GN=lac6 PE=2 SV=1
K.GGPLVPYAVINVEQGKR.Y		20.7276	899.005	2	1797	1797	0.5	Specific	565.52	470.48	470.48	9.5	203	>tr|Q2VT19|Q2VT19_PLEPU Laccase 6 OS=Pleurotus pulmonarius OX=28995 GN=lac6 PE=2 SV=1
R.LIQISC[+57,021]R.P	C[+57]	14.6502	445.251	2	889.494	889.492	1.8	Specific	365.86	191.43	191.43	3.67	224	>tr|Q2VT19|Q2VT19_PLEPU Laccase 6 OS=Pleurotus pulmonarius OX=28995 GN=lac6 PE=2 SV=1
R.LIQISC[+57,021]R.P	C[+57]	14.7864	445.249	2	889.491	889.492	-1	Specific	387.77	210.47	210.47	4.56	224	>tr|Q2VT19|Q2VT19_PLEPU Laccase 6 OS=Pleurotus pulmonarius OX=28995 GN=lac6 PE=2 SV=1
R.LIQISC[+57,021]R.P	C[+57]	14.7229	889.493	1	889.493	889.492	0.2	Specific	523.95	102.51	102.51	3.78	224	>tr|Q2VT19|Q2VT19_PLEPU Laccase 6 OS=Pleurotus pulmonarius OX=28995 GN=lac6 PE=2 SV=1
R.APLTGGNPAGNPNLDVSLIR.A		20.9744	659.357	3	1976.06	1976.06	0	Specific	545.37	545.37	545.37	10.24	285	>tr|Q2VT19|Q2VT19_PLEPU Laccase 6 OS=Pleurotus pulmonarius OX=28995 GN=lac6 PE=2 SV=1
R.APLTGGNPAGNPNLDVSLIR.A		21.0412	659.356	3	1976.06	1976.06	-0.5	Specific	639.34	639.34	639.34	11.83	285	>tr|Q2VT19|Q2VT19_PLEPU Laccase 6 OS=Pleurotus pulmonarius OX=28995 GN=lac6 PE=2 SV=1
R.APLTGGNPAGNPNLDVSLIR.A		21.1779	659.356	3	1976.05	1976.06	-0.7	Specific	693.97	693.97	693.97	12.83	285	>tr|Q2VT19|Q2VT19_PLEPU Laccase 6 OS=Pleurotus pulmonarius OX=28995 GN=lac6 PE=2 SV=1
R.APLTGGNPAGNPNLDVSLIR.A		21.4171	988.531	2	1976.05	1976.06	-0.8	Specific	930.54	824.2	824.2	17.2	285	>tr|Q2VT19|Q2VT19_PLEPU Laccase 6 OS=Pleurotus pulmonarius OX=28995 GN=lac6 PE=2 SV=1
R.APLTGGNPAGNPNLDVSLIR.A		20.9003	988.533	2	1976.06	1976.06	1.3	Specific	958.71	859.01	859.01	18.29	285	>tr|Q2VT19|Q2VT19_PLEPU Laccase 6 OS=Pleurotus pulmonarius OX=28995 GN=lac6 PE=2 SV=1
R.YKGAPAVEPTSVATTGGHK.L		12.3595	468.497	4	1870.97	1870.97	-0.3	Specific	722.26	688.97	688.97	13.13	309	>tr|Q2VT19|Q2VT19_PLEPU Laccase 6 OS=Pleurotus pulmonarius OX=28995 GN=lac6 PE=2 SV=1
R.YKGAPAVEPTSVATTGGHK.L		12.4367	935.986	2	1870.96	1870.97	-0.9	Specific	887.29	649.41	649.41	15.71	309	>tr|Q2VT19|Q2VT19_PLEPU Laccase 6 OS=Pleurotus pulmonarius OX=28995 GN=lac6 PE=2 SV=1
R.YKGAPAVEPTSVATTGGHK.L		12.3431	624.327	3	1870.97	1870.97	1	Specific	932.05	932.05	932.05	16.83	309	>tr|Q2VT19|Q2VT19_PLEPU Laccase 6 OS=Pleurotus pulmonarius OX=28995 GN=lac6 PE=2 SV=1
K.GAPAVEPTSVATTGGHK.L		11.8597	527.273	3	1579.8	1579.81	-2.5	Specific	435.77	435.77	435.77	8.95	311	>tr|Q2VT19|Q2VT19_PLEPU Laccase 6 OS=Pleurotus pulmonarius OX=28995 GN=lac6 PE=2 SV=1
K.GAPAVEPTSVATTGGHK.L		12.2281	790.407	2	1579.81	1579.81	-0.6	Specific	685.95	641.54	641.54	12.07	311	>tr|Q2VT19|Q2VT19_PLEPU Laccase 6 OS=Pleurotus pulmonarius OX=28995 GN=lac6 PE=2 SV=1
K.GAPAVEPTSVATTGGHK.L		12.383	527.273	3	1579.8	1579.81	-1.7	Specific	715.31	640.73	640.73	13.31	311	>tr|Q2VT19|Q2VT19_PLEPU Laccase 6 OS=Pleurotus pulmonarius OX=28995 GN=lac6 PE=2 SV=1
R.KPQDFLPSEQVIILPANK.L		21.6421	679.718	3	2037.14	2037.14	0.2	Specific	594.54	594.54	594.54	10.02	389	>tr|Q2VT19|Q2VT19_PLEPU Laccase 6 OS=Pleurotus pulmonarius OX=28995 GN=lac6 PE=2 SV=1
R.KPQDFLPSEQVIILPANK.L		21.6693	1019.07	2	2037.14	2037.14	-0.8	Specific	825.99	713.61	713.61	14.64	389	>tr|Q2VT19|Q2VT19_PLEPU Laccase 6 OS=Pleurotus pulmonarius OX=28995 GN=lac6 PE=2 SV=1
R.VSNSDVVNLVNPPR.R		18.1687	503.938	3	1509.8	1509.8	-1.2	Specific	186.78	186.78	186.78	4.38	432	>tr|Q2VT19|Q2VT19_PLEPU Laccase 6 OS=Pleurotus pulmonarius OX=28995 GN=lac6 PE=2 SV=1
R.VSNSDVVNLVNPPR.R		18.6189	503.938	3	1509.8	1509.8	-1.2	Specific	317.75	317.75	317.75	7.61	432	>tr|Q2VT19|Q2VT19_PLEPU Laccase 6 OS=Pleurotus pulmonarius OX=28995 GN=lac6 PE=2 SV=1
R.VSNSDVVNLVNPPR.R		18.69	503.938	3	1509.8	1509.8	-1.2	Specific	466.12	466.12	466.12	9.51	432	>tr|Q2VT19|Q2VT19_PLEPU Laccase 6 OS=Pleurotus pulmonarius OX=28995 GN=lac6 PE=2 SV=1
R.VSNSDVVNLVNPPR.R		18.9332	755.404	2	1509.8	1509.8	-0.6	Specific	629.91	529.66	529.66	11.18	432	>tr|Q2VT19|Q2VT19_PLEPU Laccase 6 OS=Pleurotus pulmonarius OX=28995 GN=lac6 PE=2 SV=1
R.VSNSDVVNLVNPPR.R		17.9179	755.404	2	1509.8	1509.8	-0.8	Specific	723.66	603.01	603.01	13.18	432	>tr|Q2VT19|Q2VT19_PLEPU Laccase 6 OS=Pleurotus pulmonarius OX=28995 GN=lac6 PE=2 SV=1
R.VSNSDVVNLVNPPR.R		17.8941	755.404	2	1509.8	1509.8	-0.8	Specific	733.45	664.44	664.44	13.18	432	>tr|Q2VT19|Q2VT19_PLEPU Laccase 6 OS=Pleurotus pulmonarius OX=28995 GN=lac6 PE=2 SV=1
R.VSNSDVVNLVNPPR.R		18.4053	755.404	2	1509.8	1509.8	-0.3	Specific	750.22	682.83	682.83	14.18	432	>tr|Q2VT19|Q2VT19_PLEPU Laccase 6 OS=Pleurotus pulmonarius OX=28995 GN=lac6 PE=2 SV=1
R.VSNSDVVN[+0,984]LVNPPR.R	N[+1]	17.5301	504.265	3	1510.78	1510.79	-3.3	Specific	63	63	63	2.29	432	>tr|Q2VT19|Q2VT19_PLEPU Laccase 6 OS=Pleurotus pulmonarius OX=28995 GN=lac6 PE=2 SV=1
R.VSNSDVVN[+0,984]LVNPPR.R	N[+1]	17.316	755.895	2	1510.78	1510.79	-2.5	Specific	570.6	570.6	94.11	9.33	432	>tr|Q2VT19|Q2VT19_PLEPU Laccase 6 OS=Pleurotus pulmonarius OX=28995 GN=lac6 PE=2 SV=1
R.VSN[+0,984]SDVVNLVNPPR.R	N[+1]	19.4623	755.895	2	1510.78	1510.79	-1.6	Specific	602.82	602.82	390.67	11.04	432	>tr|Q2VT19|Q2VT19_PLEPU Laccase 6 OS=Pleurotus pulmonarius OX=28995 GN=lac6 PE=2 SV=1
R.VSNSDVVNLVNPPRR.D		16.032	555.972	3	1665.9	1665.9	-1.8	Specific	271.06	271.06	271.06	6.12	432	>tr|Q2VT19|Q2VT19_PLEPU Laccase 6 OS=Pleurotus pulmonarius OX=28995 GN=lac6 PE=2 SV=1
R.VSNSDVVNLVNPPRR.D		17.5919	555.974	3	1665.91	1665.9	2.9	Specific	334.75	334.75	334.75	6.49	432	>tr|Q2VT19|Q2VT19_PLEPU Laccase 6 OS=Pleurotus pulmonarius OX=28995 GN=lac6 PE=2 SV=1
R.VSNSDVVNLVNPPRR.D		16.7728	833.458	2	1665.91	1665.9	3.9	Specific	369.77	270.31	270.31	3.97	432	>tr|Q2VT19|Q2VT19_PLEPU Laccase 6 OS=Pleurotus pulmonarius OX=28995 GN=lac6 PE=2 SV=1
R.VSNSDVVNLVNPPRR.D		16.5442	555.973	3	1665.9	1665.9	0.7	Specific	493.84	444.24	444.24	9.44	432	>tr|Q2VT19|Q2VT19_PLEPU Laccase 6 OS=Pleurotus pulmonarius OX=28995 GN=lac6 PE=2 SV=1
R.VSNSDVVNLVNPPRR.D		17.2829	833.455	2	1665.9	1665.9	0.3	Specific	779.76	547.38	547.38	14.04	432	>tr|Q2VT19|Q2VT19_PLEPU Laccase 6 OS=Pleurotus pulmonarius OX=28995 GN=lac6 PE=2 SV=1
R.VSNSDVVNLVNPPRR.D		17.0682	555.973	3	1665.91	1665.9	1.4	Specific	847.28	785.18	785.18	15.42	432	>tr|Q2VT19|Q2VT19_PLEPU Laccase 6 OS=Pleurotus pulmonarius OX=28995 GN=lac6 PE=2 SV=1
R.VSNSDVVN[+0,984]LVNPPRR.D	N[+1]	15.7512	556.301	3	1666.89	1666.89	0.1	Specific	714.07	692.36	169.69	13.33	432	>tr|Q2VT19|Q2VT19_PLEPU Laccase 6 OS=Pleurotus pulmonarius OX=28995 GN=lac6 PE=2 SV=1
R.DVLPIN[+0,984]GGNTTFR.F	N[+1]	19.8479	702.859	2	1404.71	1404.71	-0.4	Specific	396.73	388.1	65.39	7.75	447	>tr|Q2VT19|Q2VT19_PLEPU Laccase 6 OS=Pleurotus pulmonarius OX=28995 GN=lac6 PE=2 SV=1
R.PAEVNEGEQAQIVTQDWR.T		19.0973	1035.5	2	2069.99	2069.99	-1.4	Specific	817.39	758.8	758.8	14.88	490	>tr|Q2VT19|Q2VT19_PLEPU Laccase 6 OS=Pleurotus pulmonarius OX=28995 GN=lac6 PE=2 SV=1
R.TLC[+57,021]PAYDGLAPEFQ.-	C[+57]	22.6592	791.366	2	1581.72	1581.73	-0.5	CRagged	79.08	79.08	79.08	2.69	508	>tr|Q2VT19|Q2VT19_PLEPU Laccase 6 OS=Pleurotus pulmonarius OX=28995 GN=lac6 PE=2 SV=1
Peptide	Modification Type(s)	Scan Time	Observed m/z	z	Observed (M+H)	Calc. mass (M+H)	Mass error (ppm)	Cleavage	Score	Delta	Delta Mod	|Log Prob|	Starting position	Protein Name
K.AIVFDK.V		14.6995	692.397	1	692.397	692.398	-0.7	Specific	224.58	42.25	42.25	0.1	61	>tr|A0A067N2X1|A0A067N2X1_PLEOS Uncharacterized protein OS=Pleurotus ostreatus PC15 OX=1137138 GN=PLEOSDRAFT_1109335 PE=4 SV=1
K.AIVFDK.V		14.5396	692.398	1	692.398	692.398	-0.2	Specific	349.54	109.47	109.47	2.74	61	>tr|A0A067N2X1|A0A067N2X1_PLEOS Uncharacterized protein OS=Pleurotus ostreatus PC15 OX=1137138 GN=PLEOSDRAFT_1109335 PE=4 SV=1
K.VEHNPLTVDGHPAWAAEIDLPSR.T		21.3356	631.819	4	2524.26	2524.26	-0.6	Specific	210.71	210.71	210.71	5.09	67	>tr|A0A067N2X1|A0A067N2X1_PLEOS Uncharacterized protein OS=Pleurotus ostreatus PC15 OX=1137138 GN=PLEOSDRAFT_1109335 PE=4 SV=1
K.VEHNPLTVDGHPAWAAEIDLPSR.T		21.3845	842.089	3	2524.25	2524.26	-1.8	Specific	852.14	852.14	852.14	15.88	67	>tr|A0A067N2X1|A0A067N2X1_PLEOS Uncharacterized protein OS=Pleurotus ostreatus PC15 OX=1137138 GN=PLEOSDRAFT_1109335 PE=4 SV=1
R.LPNVPN[+0,984]GVR.I	N[+1]	15.5921	483.771	2	966.535	966.537	-1.4	Specific	332.19	192.32	192.32	4.23	261	>tr|A0A067N2X1|A0A067N2X1_PLEOS Uncharacterized protein OS=Pleurotus ostreatus PC15 OX=1137138 GN=PLEOSDRAFT_1109335 PE=4 SV=1
R.LPNVPN[+0,984]GVR.I	N[+1]	14.5563	483.772	2	966.536	966.537	-0.4	Specific	391.7	257.83	226.31	6.1	261	>tr|A0A067N2X1|A0A067N2X1_PLEOS Uncharacterized protein OS=Pleurotus ostreatus PC15 OX=1137138 GN=PLEOSDRAFT_1109335 PE=4 SV=1
R.LPNVPN[+0,984]GVR.I	N[+1]	15.0649	483.771	2	966.534	966.537	-2.8	Specific	435.56	239.85	172.36	5.62	261	>tr|A0A067N2X1|A0A067N2X1_PLEOS Uncharacterized protein OS=Pleurotus ostreatus PC15 OX=1137138 GN=PLEOSDRAFT_1109335 PE=4 SV=1
R.LPNVPN[+0,984]GVR.I	N[+1]	15.5786	483.771	2	966.535	966.537	-1.4	Specific	440.45	249.24	249.24	5.74	261	>tr|A0A067N2X1|A0A067N2X1_PLEOS Uncharacterized protein OS=Pleurotus ostreatus PC15 OX=1137138 GN=PLEOSDRAFT_1109335 PE=4 SV=1
R.LPNVPN[+0,984]GVR.I	N[+1]	14.8236	483.771	2	966.534	966.537	-2.8	Specific	450	266.8	186.57	6.21	261	>tr|A0A067N2X1|A0A067N2X1_PLEOS Uncharacterized protein OS=Pleurotus ostreatus PC15 OX=1137138 GN=PLEOSDRAFT_1109335 PE=4 SV=1
R.LPNVPN[+0,984]GVR.I	N[+1]	14.7536	966.537	1	966.537	966.537	0.6	Specific	520.95	279.39	208.65	6.05	261	>tr|A0A067N2X1|A0A067N2X1_PLEOS Uncharacterized protein OS=Pleurotus ostreatus PC15 OX=1137138 GN=PLEOSDRAFT_1109335 PE=4 SV=1
R.LVLTR.Q		12.6243	601.403	1	601.403	601.403	-0.7	Specific	386.15	24.91	24.91	0.53	323	>tr|A0A067N2X1|A0A067N2X1_PLEOS Uncharacterized protein OS=Pleurotus ostreatus PC15 OX=1137138 GN=PLEOSDRAFT_1109335 PE=4 SV=1
R.QGIAAGWK.V		15.1115	415.729	2	830.451	830.452	-0.8	Specific	409.61	241.6	241.6	5.13	328	>tr|A0A067N2X1|A0A067N2X1_PLEOS Uncharacterized protein OS=Pleurotus ostreatus PC15 OX=1137138 GN=PLEOSDRAFT_1109335 PE=4 SV=1
R.Q[-17,027]GIAAGWK.V	Q[-17]	18.4407	407.216	2	813.426	813.425	0.4	Specific	350.7	333.56	333.56	6.23	328	>tr|A0A067N2X1|A0A067N2X1_PLEOS Uncharacterized protein OS=Pleurotus ostreatus PC15 OX=1137138 GN=PLEOSDRAFT_1109335 PE=4 SV=1
R.TMVELILLPDGR.V		25.4343	678.88	2	1356.75	1356.76	-2	Specific	514.03	514.03	514.03	8.46	344	>tr|A0A067N2X1|A0A067N2X1_PLEOS Uncharacterized protein OS=Pleurotus ostreatus PC15 OX=1137138 GN=PLEOSDRAFT_1109335 PE=4 SV=1
R.TM[+15,995]VELILLPDGR.V	M[+16]	23.0941	686.879	2	1372.75	1372.75	-0.3	Specific	467.73	467.73	467.73	8.42	344	>tr|A0A067N2X1|A0A067N2X1_PLEOS Uncharacterized protein OS=Pleurotus ostreatus PC15 OX=1137138 GN=PLEOSDRAFT_1109335 PE=4 SV=1
R.ITGPANPR.I		8.818	413.231	2	825.454	825.458	-4.3	Specific	302.19	85.88	85.88	2.61	527	>tr|A0A067N2X1|A0A067N2X1_PLEOS Uncharacterized protein OS=Pleurotus ostreatus PC15 OX=1137138 GN=PLEOSDRAFT_1109335 PE=4 SV=1
R.ITGPANPR.I		9.8612	413.232	2	825.456	825.458	-2.3	Specific	359.84	55.15	55.15	2.67	527	>tr|A0A067N2X1|A0A067N2X1_PLEOS Uncharacterized protein OS=Pleurotus ostreatus PC15 OX=1137138 GN=PLEOSDRAFT_1109335 PE=4 SV=1
R.ITGPANPR.I		9.344	413.231	2	825.454	825.458	-4.2	Specific	371.86	52.52	52.52	3.68	527	>tr|A0A067N2X1|A0A067N2X1_PLEOS Uncharacterized protein OS=Pleurotus ostreatus PC15 OX=1137138 GN=PLEOSDRAFT_1109335 PE=4 SV=1
R.ITGPANPR.I		9.1706	413.231	2	825.455	825.458	-3.9	Specific	385.21	48.55	48.55	3.19	527	>tr|A0A067N2X1|A0A067N2X1_PLEOS Uncharacterized protein OS=Pleurotus ostreatus PC15 OX=1137138 GN=PLEOSDRAFT_1109335 PE=4 SV=1
R.ITGPANPR.I		9.0747	413.231	2	825.454	825.458	-4.4	Specific	416.17	48.71	48.71	3.23	527	>tr|A0A067N2X1|A0A067N2X1_PLEOS Uncharacterized protein OS=Pleurotus ostreatus PC15 OX=1137138 GN=PLEOSDRAFT_1109335 PE=4 SV=1
R.ITGPANPR.I		9.3229	413.231	2	825.454	825.458	-4.1	Specific	417.6	52.37	52.37	3.4	527	>tr|A0A067N2X1|A0A067N2X1_PLEOS Uncharacterized protein OS=Pleurotus ostreatus PC15 OX=1137138 GN=PLEOSDRAFT_1109335 PE=4 SV=1
R.ITGPANPR.I		9.0912	825.454	1	825.454	825.458	-4.2	Specific	436.56	35.83	35.83	2.6	527	>tr|A0A067N2X1|A0A067N2X1_PLEOS Uncharacterized protein OS=Pleurotus ostreatus PC15 OX=1137138 GN=PLEOSDRAFT_1109335 PE=4 SV=1
R.IYSPGPGFLFIVTNDGVPSEGK.K		27.0385	765.394	3	2294.17	2294.17	-0.9	Specific	615.92	615.92	615.92	12.03	535	>tr|A0A067N2X1|A0A067N2X1_PLEOS Uncharacterized protein OS=Pleurotus ostreatus PC15 OX=1137138 GN=PLEOSDRAFT_1109335 PE=4 SV=1
R.IYSPGPGFLFIVTNDGVPSEGK.K		26.9906	1147.59	2	2294.17	2294.17	-1	Specific	739.98	739.71	739.71	13.4	535	>tr|A0A067N2X1|A0A067N2X1_PLEOS Uncharacterized protein OS=Pleurotus ostreatus PC15 OX=1137138 GN=PLEOSDRAFT_1109335 PE=4 SV=1
R.IYSPGPGFLFIVTNDGVPSEGKK.F		25.5615	808.091	3	2422.26	2422.27	-3.1	Specific	474.79	474.79	474.79	8.9	535	>tr|A0A067N2X1|A0A067N2X1_PLEOS Uncharacterized protein OS=Pleurotus ostreatus PC15 OX=1137138 GN=PLEOSDRAFT_1109335 PE=4 SV=1
K.FLIGTGAQPPVDQGAIENLLR.A		26.3896	737.068	3	2209.19	2209.2	-3.1	Specific	576.44	576.44	576.44	10.16	558	>tr|A0A067N2X1|A0A067N2X1_PLEOS Uncharacterized protein OS=Pleurotus ostreatus PC15 OX=1137138 GN=PLEOSDRAFT_1109335 PE=4 SV=1
K.FLIGTGAQPPVDQGAIENLLR.A		26.3673	1105.1	2	2209.19	2209.2	-1.5	Specific	873.24	791.18	791.18	15.66	558	>tr|A0A067N2X1|A0A067N2X1_PLEOS Uncharacterized protein OS=Pleurotus ostreatus PC15 OX=1137138 GN=PLEOSDRAFT_1109335 PE=4 SV=1
